# Supplementary material for: Integrative analysis reveals the clinical utility of cancer-associated fibroblast-derived signature, and its implication for young-onset thyroid cancer
Source: Genes Dis. 2025 Oct 17;13(5):101882. doi: 10.1016/j.gendis.2025.101882 (PMC13123491; doi:10.1016/j.gendis.2025.101882)
Supplement: Multimedia component 2 [file mmc2.xlsx]

## Sheet: top15_list
Supplementary Table S1. Signatures of five CAF subtypes
Fibrolast-like cells	Inflammatory fibroblasts	Myofibroblasts	Other fibroblasts	Progenitor-like fibroblasts	Tissue-specific fibroblasts
ACTG2	CXCL8	MMP11	CHI3L2	APOD	PRG4
SOSTDC1	CXCL3	MMP1	PTGDS	MFAP5	ADAMDEC1
MYH11	MMP3	COL11A1	PLA2G2A	CLEC3B	CRTAC1
HP	CXCL1	COL1A1	CXCL12	IGFBP6	CCL13
RGS5	CXCL2	CTHRC1	CHI3L1	CFD	CCL11
ADIRF	TNFAIP6	COL10A1	RBP1	PI16	MT-RNR2
RERGL	C7	COL1A2	CLU	GSN	HTRA1
ACTA2	HSPA6	RPL17-C18ORF32	STAR	TNXB	CLU
PLN	C2ORF40	COL12A1	RPS17	PCOLCE2	MT-RNR1
RGS5	C11ORF96	SFRP4	SCRG1	C3	CCL8
IGJ	AKR1C1	HOPX	WISP2	EFEMP1	PLAT
MYL9	IL6	THBS2	IGFBP4	CFD	FN1
IGHA1	MMP10	COL5A2	XIST	S100A10	PLA2G2A
TAGLN	MMP12	POSTN	CD74	PTGDS	CXCL14
MT-RNR2	DNAJB1	SFRP2	IGF1	FBN1	IGHA1
